# Supplementary material for: Super-resolution optical DNA Mapping via DNA methyltransferase-directed click chemistry
Source: Nucleic Acids Res. 2014 Jan 21;42(7):e50. doi: 10.1093/nar/gkt1406 (PMC3985630; doi:10.1093/nar/gkt1406)
Supplement: Supplementary Data [file supp_gkt1406_nar-03074-met-g-2013-File007.xlsx]

## Sheet: TaqI_TBTA
M.TaqI TBTA		Determined locations of fluorophores on 14 molecules of the bacteriophage T7 genome
32400.8	5576.47	23472.2	22594.1	33523.5	6047.06	28318.7	3014.71	-1735.29	35019.1	29923.4	39070.7	538.235	1773.53
31546.6	5625.23	23414.2	22073.8	33234.8	6063.26	28273.3	3153.69	-1710.6	34856	29853.4	39064.4	593.163	2126.36
31468.5	6055.56	23322.5	22073.5	33113.1	6071.45	28259.2	3791.31	-1439.67	34748.7	29510.3	37278.8	1122.74	2708.86
30973.9	6076.41	22864.1	22060.1	32857.6	6423.67	28211.4	4388.3	-238.536	34223.6	29239.3	37261.5	1251.22	3128.43
30971.9	6634.06	22862	22038.7	32090.4	7023	27321.7	4403.97	-165.194	32194.5	29013	37176.4	1257.27	3878.23
30947.1	6863.87	22776.7	21320.2	31699.9	8440.69	27090.6	5582.03	-85.6368	31719.1	27777.3	36654	1765.17	3880.33
30935.8	6900.82	22773.6	20601.5	31560.5	8811.39	27072.1	6925.07	710.704	31527.7	26963.8	36539.1	1959.35	3905.6
29819.5	6906.72	22671.8	20578.1	31559.1	8917.12	27070.2	6949.82	831.586	30690.4	26939	36521.2	2021.87	4364.29
29715	8551.23	21753.4	20558.8	31480.9	8925.24	26617.8	8542.12	1440.21	30287.2	26474.5	36489	2100.68	5563.42
29474.2	8764.91	21395.5	20536.8	30724.2	9416.85	25984.9	8897.38	1733.53	30207.2	25898.3	36473.5	2143.11	6017.34
29254.3	9082.13	21216.6	18700.8	29952.9	9727.89	25286	9660.91	1792.7	28829.2	24238.9	36425.2	2237.53	6039.72
27648.4	9280.3	20954.4	18698.6	29355	10300.9	24825.7	11398.9	2600.74	28551.8	23877.9	35025.4	2648.83	6058.36
26236.6	9825.15	20517.7	18682.9	29166.5	12041.9	24755.5	11624	4337.7	28248.2	23026	34994.4	2658.86	6127.42
24958.8	9840	19617.5	17650.9	29158	12043.6	24312.3	13461.2	6403.38	28034.8	22910.4	34800.2	2800.46	6140.32
24927.4	10480.5	18362	16862.9	29061.5	12670	24137.6	13572.5	7261.05	25255.1	22814.1	34790.7	2900.31	6155.4
23328	10602.2	16993.4	16839	28292.2	13644.7	24090.2	13853	7391.87	25200.8	21308.4	32943.3	3237.07	6944.31
22875.6	10929.7	16231.1	15507	28008.4	13862.6	23405.3	13859.8	10332.1	25132.3	21298.5	32367.9	3716.67	6988.78
22859.9	11062.6	14461.6	13951.4	27176.3	13882.7	22881.9	13889.8	10418.5	23584	20811.9	32343.5	3830.15	8422.04
22854.7	12073	13919.8	13892.7	27072.2	13947	22767.9	14518.5	10967.7	23091.5	18708.5	32280.4	3935.74	10305.2
22039.2	12091.8	12223.5	13605.8	25789.4	15661.4	22742	14573.1	10979.5	22890.2	18683.4	31912.6	4247.5	10801.5
21791.9	12723.3	12175.4	13597.3	23132.8	15894	22060	17176.8	10982.7	22816.4	18672.4	31656.5	4257.21	11025
21435.4	14375.8	11929.5	12251	22867.3	16110.8	21993.4	18808.7	12132.2	22793.5	17352	31560.6	5545.89	11066.6
20538.8	15394.9	11715.2	12200.2	22838.3	16139	20990.8	18832.8	12143.2	21853.6	15762.6	31496.6	5946.06	11646.9
20535.9	15443.9	11166.5	12193.1	22827.5	17402.7	20059.3	19041.9	12183.8	21066.2	15465.5	31265	5982.56	11798.9
19386.7	15459.1	10194.3	12164.6	20585.9	18359.9	20018.1	20441.1	12186.5	21054.5	14378	30862	6002.35	13452.5
18853.1	15499.8	10103	12073.2	19074.8	18518	19909.9	20676.2	12244.7	20929.5	14371	30437.4	6011.87	13654.1
18836.4	15524.3	9964.72	11086.5	18895	18823.2	19822	20691.9	13837.4	20665.2	14355.9	30404.6	8477.56	15332.8
17018.5	15956.2	9480.92	11076.3	17439.1	18912.2	18751.3	22065.8	14333.8	19210.4	14003.2	30381.7	8566.78	15381.8
16220.7	18812.1	9224.9	11066.4	17361.5	20958.1	17423.8	22846	15074.1	19098.2	13794.6	30093.7	8594.41	15411.9
15539.8	19181.8	8666.94	10976.9	16531.7	22798.5	17408	22858.9	15150.6	19043.4	12215.4	30024.5	9601.32	15433.9
15498	19219.7	5659.66	10730.9	16522.5	22815	17401.2	22882.6	15201.7	18882.5	12194.8	29921.7	10316.1	15683.9
13895.9	20492.8	4268.85	9027.98	16447.9	22825.4	15491.2	22892.7	16085.5	18658.1	12054	28595.8	10987.3	16771.5
13844.8	20521.7	2693.09	8946.87	14777.2	22880.3	15055	22901.2	18651.7	18427.9	12005.1	28269.4	11003	16776.6
12788.7	20561.7	2593.8	8591.92	14660	23504.4	15054.6	26597.1	18720.6	17019.4	10428	28244.4	11114.3	16875.9
12717.4	20750.9	2139.05	6107.22	14570	25035.9	15051.4	26891.4	18793	16962.5	8996.7	27171	11129.3	18284.3
12230.3	22020.7	2095.53	6032.86	14018.5	25045.5	13855.9	26980.3	19285.9	15822.9	8929.76	27094.8	11995.3	18511.2
11883	22279.4	2086.71	5998.9	13903.4	25114.6	12315	27101.8	20859.8	14360.4	8497.1	27017.6	11995.9	18524
11127.1	22353	2058.66	5563.91	12744.3	25928.5	12205.8	27916.9	21294.9	14350	7122.62	26639.8	12020.8	18594.6
10964.8	22773.2	1898.3	4271.79	12742.1	26698.3	11161	28229.3	21368.6	13612.7	7075.15	26633.6	12630.9	19096.2
10384.1	22899.9	1708.05	3620.59	12729.6	27117.4	9456.23	29987.8	22017.6	12279.9	6029.77	23425.4	12660.8	19242
9720.81	23431.7	1068.35	3188.86	12652.1	27918.2	9445.58	30155.3	22104.7	12044.7	6021.28	23391.7	12671.9	20469.6
8512.44	25120.3	417.647	2659.45	12563	28956.4	9369.6	30378	22155.4	12003.4	5620.33	23209.7	12689.4	20560
8493.49	25823.5		2621.38	11727.7	29057.9	9303.18	31444.1	22636.1	11961.1	4035.31	23162.2	13860.9	20889.6
6936.43	25824.9		1752.81	11000.8	29471.9	9277.53	32738	22771.3	11897.7	3875.25	23156.5	14366.9	21560.9
5557.35	25837.6		960.034	10976.6	29482.6	8736.14	32888.4	22842.1	11199.9	3068.27	22140.5	14397.4	21583.4
5464.66	27207.1		914.284	6647.6	29894.7	8573.63	32889.3	24386.1	11031	1849.13	20948.5	15985.3	22765.3
3735.63	27246.7		-188.235	6628.55	30415.1	5562.32	32922.7	24510.3	10971.6	1619.44	20923.3	16811.7	22840
2119.48	27918.6			6619.46	30416.8	5561.37	34168.7	24606.2	10361.8	1488.24	20922	16904.8	22868
1572.61	28252.1			6597.82	30449.1	5554.18	34195.6	26493.1			20847	16914.8	22869.6
1082.35	29859.8			4962.71	31677.8	3782.29	34599.5	27267.4			19219.6	16931.9	22898.5

## Sheet: TaqI_THPTA
M.TaqI THPTA		Determined locations of fluorophores on 13 molecules of the bacteriophage T7 genome
Molecule 1	Molecule 2	Molecule 3	Molecule 4	Molecule 5	Molecule 6	Molecule 7	Molecule 8	Molecule 9	Molecule 10	Molecule 11	Molecule 12	Molecule 13
8223.53	22929.2	32501.3	23681.5	972.97	5941.18	46509	37080.4	1229.41	32245.4	-123.529	35611.6	37406.3
8586.74	22879.8	32500.7	23651.8	1287.42	6022.83	46139.4	37044.7	1279.26	32181.4	203.345	34282.2	37352.6
9009.78	21249.7	32480.9	23646.4	1962.72	6039.72	46012.3	34963.6	1303.49	32169.4	1002.53	34232.2	37337.3
9082.62	21194.4	32350	23322.1	1988.55	6070.05	45285.8	34935.5	1384.87	32149.8	1259.6	34228.3	37247.7
9255.68	21190.8	31807.5	22873.8	2024.19	6423.61	45284.7	32975.8	1385.22	32098.5	1439.67	32178.8	36554.9
9400.85	21184.1	30938.8	22831.8	2046.79	6939.61	45256.6	32944.3	2085.75	32002.7	1998.77	32113.3	36486.6
10863.1	21094.7	30886.3	22826.1	3785.73	7050.84	45047.8	32940.8	2103.74	29068.1	2058.24	32093	35476.1
10889.9	20871.6	30304.4	22417.1	3851.01	7051.94	44584.5	32279.9	2672.42	29020.4	2118.59	31744.6	35373.1
10905.6	20841.8	30156.6	22357.1	4630.5	7472.68	44097.5	32224	2739.44	28970.1	2702	31521.5	34516.3
10934.9	18985.6	29125.3	22298.3	5839.07	8475.35	43547.5	32211.2	3279.44	28221.1	2719.37	30239.3	34368.8
10962.2	18925	28999.8	21684.6	5849.01	8709.02	42549.9	30779	3398.86	27560.3	2994.35	29988.4	34210.8
10977.2	18874	28903	21668.3	6015.67	8833.44	42187.9	30012.3	3655.42	27017.6	3152.35	29963.2	34039.8
10991.9	18809.9	28819.9	21576.7	6078.61	8877.38	42153	28844.3	3763.4	26998.9	3249	29831.2	31844.3
11019.7	18792.5	28774.4	20643.7	6194.47	8968.98	42080.5	28832.6	3900.37	26188.8	3289.32	29805	31813.2
12157.1	18706	28610.5	20594.6	6234.5	9000.61	41922	28786.8	4209.49	25238.9	3306.32	29048.6	31373.3
12185.1	18690	27572.9	20568.7	6509.02	9292.81	41735.6	28200.4	5613.71	25113.7	3382.52	28893.7	31346.2
12374.8	18671	27557.6	20545.8	8071.02	9549.27	40910.1	27349.3	5649.09	25102.7	3753.9	28416.4	30859.4
12850.2	18491.8	27556.6	20504.5	8605.91	9660.8	40791.5	26444.9	6001.44	25034.7	3766.89	28378.3	30174.1
13833.5	18464.6	27078.8	20492.7	8609.74	10821	40592.6	26410.2	7041.85	24374.5	3787.37	27165.9	29891.7
14029.3	18438.8	26891.9	20223.5	9301.39	10883.7	39862.7	26350.9	8059.88	22693.2	5360.58	27047.2	29664.6
14082.4	17916.5	26275.6	19843.6	9490	13774.9	39331.2	22848.1	8206.1	22689.6	5931.75	27020.9	29009.5
14319.9	16551.6	26120.7	19009.5	9676.86	14384	38967.4	22838.3	8426.77	22642.2	6015.74	26606.5	28740.4
14965.5	15916.2	23564.6	18953	10311.1	14715.4	37878.5	21023.3	8462	22126.6	6060.72	26001.1	28498
16122.1	15474.2	22902.7	18950.2	11915.5	14909.2	37777.2	20459.7	8847.19	22065.6	6160.4	24815.1	27341.7
16310.4	14171.9	22896.6	18519.6	12136.7	14918.1	37096.8	19474.7	8865.53	21957.7	6656.73	24786.3	27254.9
16574.5	14090.1	22840	18384.4	12176.3	14951.2	37080.6	18652	9097.92	21264.3	6692.43	24581.9	27105.8
17323	14088.1	22822.6	17438.5	12416.8	14989.8	35581.9	17772.6	9160.03	20947.4	6881.27	24402.4	27033.2
19536.8	14086.6	22437.1	16485.8	12467.1	15486.3	35160.5	17747.7	9366.73	20900.2	7063.98	24397.3	24350.7
19720.8	14084	22392.7	15736.2	12845.9	16076.2	34558.1	17510.8	10399.9	20829.2	7115.83	24283.5	22867.2
21234.9	14056	22361.2	15471.2	13324	16199.7	34436.6	16694.3	10532.3	20777.2	7458.02	23356.8	22852.9
21276.7	13942.6	22255.2	14823.4	13640.6	16633.4	33193.7	16645.2	11249.4	20273.8	10845.4	22985.5	22831.7
21278.2	13920.7	21310	14606.5	14089.8	16870.4	32879.5	16532.8	11721.8	20239.3	10851.4	22866.9	21547.7
22264.5	13609.9	21109.2	13612.1	15418.3	17431.8	32713.7	15182.7	11852.2	19149.2	11437	22866.8	21516.5
22873.2	13458.6	20538.5	13588.1	15548.4	18241.5	32639.8	15026.2	12154.9	19124.5	11840.1	22848.3	21507.8
23703.5	11920.8	20526.6	13194.1	17389.6	18312.3	32047.8	14966.2	13266.7	17920	12031.5	22334.7	20330.8
23726.6	10671.1	20152.8	13118.9	17448.3	18341.5	30883.3	14708.7	14117.3	17439.5	12071.7	22159.7	19538.3
23829.1	9232.7	19762.3	13061.5	17970.9	18419.1	30339	12710.9	15647	15525.5	12117.7	21333	19478.8
24265.2	8632.52	18775.4	12194.9	18027.1	18812.4	29985.5	12703	15804.3	15472.9	12135.7	21254.3	19002.8
24269.7	8550.92	18719.6	12058.9	18091.3	19032	29982.5	12701.1	16320.6	14185.2	12602.8	21223.4	18600.8
26670.8	8549.15	18697.8	11069.5	18138.9	19056.5	29786.2	12095.8	16385.2	14148.4	12791	20893	16933.4
27221.3	8537.19	18661	10803.9	18321.9	19282.8	28615.7	12040.8	18308.4	14146	13000.5	20695.9	15507.8
28203.1	8511.58	18636.4	10713.6	18744.2	22779	27238.8	11123.6	18506.2	13935.4	13130.5	20304.4	14872.6
28221.4	8495.3	17828.9	10699.1	18913.6	22813.6	27221.9	10046.6	18511.6	13600.4	14123.7	20163.9	13877.1
28281.5	8461.24	17726	10672.1	19436.6	22877.4	26042.5	9968.55	18872.5	13556.9	14136.1	19893.3	13491.7
29864.2	8440.71	17554.1	9389.08	21068.4	25594.1	25634.7	9511.54	18909.9	13548.3	14293.2	19853.2	13082.2
29865.7	8440.01	15452.3	9093.92	21332	25673.9	25303.2	9492.41	19197.8	12229	14791.4	19805.1	13004.6
30264.5	8026.27	15404.6	8701.22	21354.5	25692.3	24732.6	7888.9	19371.9	12125.5	15016.6	19688.7	12436.6
30357.3	7158.42	15371.8	8689.08	22593.5	27278.1	24002.2	6914.34	19401.3	12062.5	15763.2	19473	10809.2
30365	7045.2	14636.4	7934.28	24180.9	27635.5	23883.5	4966.72	20165.5	11950.1	15888.6	19453.2	10707
31446.9	6915.6	13985.6	7865.76	24197.1	28314.2	23684.7	4950.73	20449	11745.4	15982.4	19104.2	10667.2
32728.3	6884.56	13910	7358.54	24863.9	28327.4	23449.6	4929.65	20964.6	11743.6	16239.8	18298.5	10431.7
33150.7	6864.36	13892.7	7316.81	25928.6	28937.2	23428.6	2855.19	21615.7	11743.3	16836.3	17194.5	10420.2
33152.4	6820.59	13885.6	6398.55	25954.8	29868.2	22842.1	2127.88	22028	10463.2	17697.4	17193.5	10390.6
33276.1	6522.03	13853.7	6349.54	27074.3	29914.1	22025.3	2071.65	22094.7	9758.43	17737.6	17170.1	9775.48
33382.8	6384.38	13519	6026.49	27658.9	29968.8	21326.9	1850.41	22356.5	8873.53	18416.8	17131.4	8842.49
33849	6262.65	13129	5861.87	27933.6	31072.7	20438.5	1839.75	22434.3	8858.11	18682.8	17082.3	8564.33
34500	5952.66	12199.1	5678.5	28957.9	31170.5	19624.4	1187.35	23710.6	8847.58	18688.5	16305.1	8513.25
34520.8	5555.85	11715.2	5463	29554.3	31213.2	19280.9	119.62	25283.4	8843.96	19316.1	16250.7	6853.36
34638	5511.39	11712.3	4389.37	29776	31217.8	19055.7	23.5294	28401.4	8823.45	19417.8	16076.6	6835.21
36481.2	5360.9	11078.3	3756.79	29982.9	31358.6	19004.1		28454.5	8470.86	20512.4	15750.6	6193.29
37026.1	5350.03	10898.4	3656.99	30323.7	31827	18926.3		28493	7388.03	20563.9	15740.2	6156.97
37056.4	4655.75	10683	3421.41	30352.9	31853.2	18465.6		30392	7387.93	20568.7	15443.8	5892.95
37071	4287.28	10571.1	3410	30383	31933.3	18268.2		30846.9	7204.6	20605.1	14350.5	4523.11
37106.5	4276.03	10039.8	2601.83	30622.8	32649.9	17690.8		31109.5	7115.8	20683.1	14291.7	4183.67
37224.7	4239.46	9268.48	2594.98	31412.5	34120.1	16205.9		31611.6	7114.25	20749.4	14144.9	4080.57
37264.2	4202.18	9214.15	2403.27	31500	34183	15954.6		31768	7080.66	21388.9	12701.3	2474.14
38928.2	3931.34	8834.83	2106.16	31572.6	34888.3	15925.6		32158.8	7034.47	22204.9	12614.2	2049.49
38967.2	3832.27	8797.56	1727.23	32767	36838.3	15264.4		32285	6568.49	22320.6	12597.6	1738.32
38997.4	2574.05	8792.81	1517.65	32863.1	36847.2	14186.1		32449.8	6534.3	22851.9	12587.7	1734.82
	2185.85	8595.51		33460.8	36859.7	13819.5		33308.9	6417.81	22853.4	12564.5	679.137
	2184.92	8592.91			38533.8	13793		34535.1	5305.52	22988.2	12169.3	591.489
	2174.16	8366.41			38624.7	13640.5		34938.6	5256.42	23560.4	11064.4	300
	2101.42	8340.08			40010.2	13609.5		35299.2	5199.08		10428.7
	2083.28	8317.85			40262	13110.4		37211.7	4942.97		10362
	1994.12	8294.48			40401.1	12176.5		37226.8	4554.1		10105.7
		7502.56			40632	11792.3		37240.3	4286.75		9003.83
		7119.21			40853.2	11078.9		37357	3898.1		8982.93
		6951.64			40875.9	9737.52		38000.7	2711.46		8945.56
		6780.12			40876.7	8845.17		38798.8	2708.67		8870.01
		6763.9				8517.2		38911.7	2682.47		8850.3
		6645.05				8510.72		38944	2674.61		6991.69
		6359.73				7139.14		39011.6	2670.59		6327.26
		6357.61				7074.75		41234.3			6245.99
		6076.32				6954.72		41424.9			6239.71
		6069.17				6876.88		41709.7			6213.44
		5259.91				6848.22		41793.2			6153.72
		5168.25				6766.53		41994.2			4585.23
		4653.11				6624.11		42044.6			4562.02
		4135.91				5043.31		42385.1			4516.44
		3795.9				4257.47		42543.5			4220.39
		3698.94				2735.46		43283.8			3956.14
		3207.74				2696.73		44013			3947.71
		3158.82				2677.18		45280.4			3879.97
						2598.69		45320.3			3830.46
						1260.5		45855.1			3813.84
						1138.37		46975.8			3770.69
						1129.41		47095.5			3583.97
								47123.6			3187.42
								47847.5			2450.93
								48844.6			2404.92
								49365.2			1646.19
								49395.9			1442.23
								49507.9			1388.65
								50448.8			1310.96
											1265.21
											1237.33
											847.059

## Sheet: FokI_TBTA
M.FokI TBTA		Determined locations of fluorophores on 11 molecules of the bacteriophage T7 genome
38475.6	13464.7	37661.3	38855.3	13517.6	21284.8	17605.9	37037.8	9082.35	15894.1	39220.3
38374.3	13510.4	36818	37892.2	15151.4	20825	18114.1	36991.1	9106.48	16167.5	39161.8
37692.3	13538.7	36379.5	37104.7	16648.7	20319.7	18651	36477.7	10480.4	16271.8	39137
36975	15301.7	36318.3	35753.9	17755.4	20220.3	19088.6	36179.5	10771.8	16459.9	37689.5
36405	15555.4	36200.9	35349.5	17831.2	19893	19367.6	35593.8	10854.3	16656.9	37678.4
35102.1	15613.6	35895.2	34925.8	17881.6	18392.3	20901.6	35540.1	11946.5	16762.2	37663.3
35014.9	15718.3	35250.1	34915.5	18737.1	18139	20911	35406.6	12221.7	17218.6	35647.3
33602.7	16033.3	35011.8	34644.7	19064.6	17974.2	20976.1	34885.1	12459.4	17810	34303.1
33266.2	16322	34807.9	33575.4	19730.1	17553.2	21084.8	33960.8	12544.7	17995.7	33400.1
33052.4	16676.7	33697.4	33549.2	19880.5	17355.6	21689.6	33782	13209.4	20312	32823.8
31184.4	17101.9	33631	33303.8	20248.1	16600.4	21774.3	33617.3	13514.1	20317.9	32242.3
31024.2	18004.3	32881	33295.6	20958.1	15627	22787	33206.5	14359.8	20377.1	31607.2
29204.5	18111.7	32477	33287.8	21103.5	15604.1	23762.5	33053.9	14496.5	21480.2	31573.7
29147.4	18466.6	32172.4	28365	21261.8	15131.7	23798.1	31327.4	14963.3	21579.9	30741.4
28083.5	20166.3	31484.6	26982.7	21675.5	14517.5	24665.4	31307.1	15082.8	22147.2	29918.6
28082.3	20964.3	31482.5	24840.8	22194.8	14387.7	24965.8	28910.4	16169.5	23110	29727
28048.1	21559.7	31312.8	24826.3	22716.3	13993.4	25461.3	26546	16688.1	25308.6	28940.3
26273.7	22825.3	31158.9	23686.4	23390	13154.6	25534	26309.9	16733.3	25381.4	28797.5
26224.2	23233.1	31104.9	23670.8	23401.9	12919.3	25612.6	26221.3	17495.6	25386.3	28783.1
24787.6	25055.2	29303.3	22873.1	23960.3	12341.7	27324.4	24651.2	18099.6	25407.8	27676.7
23490.9	25398.4	29053.4	20979.8	24652.8	11640.6	27403.5	22290.3	19097.7	25424.9	26304.8
23015.8	26097	28771.7	20979.7	25176.8	11390	27469.8	20997.4	19916.4	26403.2	26254.9
22238.9	26117.6	28652.4	19485.6	25254.3	10670.5	27586.4	19603.4	20031.9	26499.1	25296.5
22198.5	26346.3	28187	18982.6	25419.6	10589	27746.9	19316	21053.3	26536.2	24290.4
22097.2	26464.2	28106	18938.8	26377.4	10292	27804.8	18073.2	22115.8	27999.5	24174.6
20585	27827.1	27971.5	16708.1	26973.4	10158.9	28038.6	17989	22155.9	29018.8	22844.6
20527.1	28224.5	27971.1	16642.4	29638.4	10149.6	28266.1	16707.1	23235	29190.2	20971.1
20355.2	28503.3	27372.5	16296.3	30990	7920.61	28919.8	16195.2	25327.2	30477.7	20378.6
20304.8	29631.6	26298.1	16295.1	31289.5	7642.73	29442.6	16168.1	26231.8	30521.5	20308.1
20249.5	29835.9	26271.2	14501	31449	7341.85	29801.6	15970.8	26245.5	30811.3	20285.7
18031.7	29941.8	26257.9	14447.1	31957	7212.07	30726	15809	27112.3	31769.5	19385.6
16996.5	30017.6	26151.3		31985.8	7072.45	30787.5	14103.1	27183.4	31827.5	19285.2
16953.9	33383.6	25375		32713.2	5698.64	32152.4	13312.6	27833.5	33091	18742.5
16851.2	34494.2	24782.9		33255.7	4880.46	32678.9	13284	27909.3	35063.8	18158.3
16706.2	34891.4	24211.1		34388.7	2556.13	32805.8	10669.2	28900.7	35719.7	17927.2
16187.1	35271.2	23892.8		34528.9	2511.29	33802.2	9997.78	30000.9	35754.2	17634.6
16139.8	36847.9	23673.8		34575.3	2504.43	34007.7	9943.82	30530.9	35856	16698.7
15252.8	38420.6	22113.9		35182.1	1007.34	34343.5	9569.14	32140.1	36341.3	16667.9
15117	38536.9	20712.2		35621.1	947.311	34440.7	8978.12	32194.4	36474.2	16464.6
14920.1		20601		35632.3	-1569.95	34496.3	8625.28	32718.5	36853.1	15753.2
14454.5		18235.3		35664.3	-2651.53	35051.6	7809.86	34239.7	36953.3	15145.5
14358.8		16912.6		36207.3	-3712.65	35080.3	7801.87	34317.9	39141.7	14679.1
		16764.9		36691.6	-4458.82	35293.2	7053.99	35267.9	39369.3	14582.4
		16531.8		36804		35685.7	6876.47	35765.2	39550.7
		16336.7		37211		36773.7		36716.3
		15827.3				36777.2		36868.9
		15825.9				36922.3		37172
		15751				36970.5		37233.8
		15334.1				37629.2		37972.9
		15105.9				38345.8		38721.8
								38736.4
